# Supplementary material for: Patient reported postoperative pain with a smartphone application: A proof of concept
Source: PLoS One. 2020 May 8;15(5):e0232082. doi: 10.1371/journal.pone.0232082 (PMC7209286; doi:10.1371/journal.pone.0232082)
Supplement: S2 Data — (XLSX) [file pone.0232082.s006.xlsx]

## Sheet: Pain app recordings Patient (E)
Pt001	Rest	6	2017-10-04 16:37:47	2017-10-04 16:37:48	Is the pain bearable?	Yes	Is extra pain relief required?	Yes	Contact the Nurse?	Yes
Pt001	Movement	4	2017-10-04 19:48:53	2017-10-04 19:48:54	Is the pain bearable?	No	Is extra pain relief required?	Yes	Contact the Nurse?	Yes
Pt001	Rest	8	2017-10-04 19:49:35	2017-10-04 19:49:35	Is the pain bearable?	No	Is extra pain relief required?	Yes	Contact the Nurse?	Yes
Pt001	Movement	7	2017-10-05 07:09:03	2017-10-05 07:09:04	Is the pain bearable?	No	Is extra pain relief required?	Yes	Contact the Nurse?	Yes
Pt001	Rest	4	2017-10-05 10:25:22	2017-10-05 10:25:23	Is the pain bearable?	Yes	Is extra pain relief required?	No	Contact the Nurse?	Yes
Pt001	Movement	5	2017-10-05 11:40:42	2017-10-05 11:40:43	Is the pain bearable?	No	Is extra pain relief required?	Yes	Contact the Nurse?	Yes
Pt001	Movement	8	2017-10-06 00:11:18	2017-10-06 00:11:19	Is the pain bearable?	No	Is extra pain relief required?	No	Contact the Nurse?	Yes
Pt001	Rest	5	2017-10-06 00:12:10	2017-10-06 00:12:11	Is the pain bearable?	Yes	Is extra pain relief required?	No	Contact the Nurse?	No
Pt001	Rest	9	2017-10-06 02:17:17	2017-10-06 02:17:18	Is the pain bearable?	No	Is extra pain relief required?	Yes	Contact the Nurse?	Yes
Pt001	Movement	5	2017-10-06 06:42:14	2017-10-06 06:42:15	Is the pain bearable?	No	Is extra pain relief required?	Yes	Contact the Nurse?	Yes
Pt001	Rest	6	2017-10-06 08:15:07	2017-10-06 08:15:08	Is the pain bearable?	Yes	Is extra pain relief required?	No	Contact the Nurse?	Yes
Pt001	Rest	5	2017-10-06 09:16:57	2017-10-06 09:16:58	Is the pain bearable?	Yes	Is extra pain relief required?	No	Contact the Nurse?	Yes
Pt002	Movement	6	2017-10-04 20:24:24	2017-10-04 20:24:24	Is the pain bearable?	Yes	Is extra pain relief required?	No	Contact the Nurse?	No
Pt002	Rest	7	2017-10-04 21:15:22	2017-10-04 21:15:21	Is the pain bearable?	Yes	Is extra pain relief required?	No	Contact the Nurse?	No
Pt002	Rest	6	2017-10-04 23:49:12	2017-10-04 23:49:12	Is the pain bearable?	Yes	Is extra pain relief required?	No	Contact the Nurse?	No
Pt002	Rest	6	2017-10-05 04:17:40	2017-10-05 04:17:39	Is the pain bearable?	Yes	Is extra pain relief required?	No	Contact the Nurse?	No
Pt002	Rest	4	2017-10-05 06:22:08	2017-10-05 06:22:07	Is the pain bearable?	Yes	Is extra pain relief required?	No	Contact the Nurse?	No
Pt002	Movement	4	2017-10-05 10:19:26	2017-10-05 10:19:25	Is the pain bearable?	Yes	Is extra pain relief required?	No	Contact the Nurse?	No
Pt002	Movement	3	2017-10-05 12:31:15	2017-10-05 12:31:14	Is the pain bearable?	Yes	Is extra pain relief required?	No	Contact the Nurse?	No
Pt002	Movement	4	2017-10-05 14:47:43	2017-10-05 14:47:42	Is the pain bearable?	Yes	Is extra pain relief required?	No	Contact the Nurse?	No
Pt002	Rest	1	2017-10-05 17:06:41	2017-10-05 17:06:39	Is the pain bearable?	Yes	Is extra pain relief required?	No	Contact the Nurse?	No
Pt002	Rest	3	2017-10-05 18:46:53	2017-10-05 18:46:52	Is the pain bearable?	Yes	Is extra pain relief required?	No	Contact the Nurse?	No
Pt002	Rest	1	2017-10-05 22:29:58	2017-10-05 22:29:56	Is the pain bearable?	Yes	Is extra pain relief required?	Yes	Contact the Nurse?	No
Pt002	Rest	0	2017-10-06 05:03:24	2017-10-06 05:03:21	Is the pain bearable?	Yes	Is extra pain relief required?	No	Contact the Nurse?	No
Pt002	Rest	0	2017-10-06 08:40:07	2017-10-06 08:40:04	Is the pain bearable?	Yes	Is extra pain relief required?	Yes	Contact the Nurse?	Yes
Pt002	Rest	0	2017-10-06 10:39:48	2017-10-06 10:39:45	Is the pain bearable?	Yes	Is extra pain relief required?	No	Contact the Nurse?	Yes
Pt003	Rest	2	2017-10-09 22:03:57	2017-10-09 22:02:58	Is the pain bearable?	Yes	Is extra pain relief required?	No	Contact the Nurse?	No
Pt003	Rest	2	2017-10-10 09:00:28	2017-10-10 08:59:28	Is the pain bearable?	Yes	Is extra pain relief required?	No	Contact the Nurse?	No
Pt003	Movement	2	2017-10-10 09:03:40	2017-10-10 09:02:40	Is the pain bearable?	Yes	Is extra pain relief required?	No	Contact the Nurse?	No
Pt004	Rest	0	2017-10-06 08:37:26	2017-10-06 08:37:25	Is the pain bearable?	Yes	Is extra pain relief required?	No	Contact the Nurse?	No
Pt005	too ill
Pt006	Movement	4	2017-10-06 14:34:15	2017-10-06 14:34:13	Is the pain bearable?	Yes	Is extra pain relief required?	No	Contact the Nurse?	Yes
Pt006	Movement	7	2017-10-06 16:05:16	2017-10-06 16:05:14	Is the pain bearable?	Yes	Is extra pain relief required?	Yes	Contact the Nurse?	Yes
Pt006	Rest	2	2017-10-07 09:31:23	2017-10-07 09:31:20	Is the pain bearable?	Yes	Is extra pain relief required?	No	Contact the Nurse?	No
Pt007	too ill
Pt008	Movement	3	2017-10-10 18:20:52	2017-10-10 18:20:53	Is the pain bearable?	Yes	Is extra pain relief required?	No	Contact the Nurse?	No
Pt008	Rest	3	2017-10-10 18:20:29	2017-10-10 18:20:29	Is the pain bearable?	No	Is extra pain relief required?	No	Contact the Nurse?	No
Pt008	Rest	1	2017-10-10 09:29:20	2017-10-10 09:29:20	Is the pain bearable?	Yes	Is extra pain relief required?	No	Contact the Nurse?	No
Pt008	Movement	3	2017-10-10 09:28:54	2017-10-10 09:28:54	Is the pain bearable?	Yes	Is extra pain relief required?	No	Contact the Nurse?	No
Pt008	Movement	1	2017-10-09 21:48:30	2017-10-09 21:48:30	Is the pain bearable?	Yes	Is extra pain relief required?	No	Contact the Nurse?	No
Pt008	Rest	1	2017-10-09 21:48:06	2017-10-09 21:48:06	Is the pain bearable?	Yes	Is extra pain relief required?	No	Contact the Nurse?	No
Pt009	Movement	8	2017-10-09 15:58:39	2017-10-09 15:58:49	Is the pain bearable?	Yes	Is extra pain relief required?	No	Contact the Nurse?	No
Pt009	Rest	9	2017-10-09 17:33:15	2017-10-09 17:33:25	Is the pain bearable?	Yes	Is extra pain relief required?	No	Contact the Nurse?	No
Pt009	Rest	8	2017-10-09 21:40:08	2017-10-09 21:40:18	Is the pain bearable?	Yes	Is extra pain relief required?	Yes	Contact the Nurse?	No
Pt009	Rest	7	2017-10-10 08:54:56	2017-10-10 08:55:07	Is the pain bearable?	Yes	Is extra pain relief required?	Yes	Contact the Nurse?	No
Pt009	Movement	7	2017-10-10 11:24:02	2017-10-10 11:24:13	Is the pain bearable?	Yes	Is extra pain relief required?	Yes	Contact the Nurse?	No
Pt009	Rest	5	2017-10-10 13:06:07	2017-10-10 13:06:17	Is the pain bearable?	Yes	Is extra pain relief required?	No	Contact the Nurse?	No
Pt009	Rest	5	2017-10-10 19:38:24	2017-10-10 19:38:34	Is the pain bearable?	No	Is extra pain relief required?	No	Contact the Nurse?	No
Pt009	Movement	4	2017-10-11 08:50:09	2017-10-11 08:50:19	Is the pain bearable?	No	Is extra pain relief required?	No	Contact the Nurse?	No
Pt009	Rest	4	2017-10-11 12:10:44	2017-10-11 12:10:54	Is the pain bearable?	Yes	Is extra pain relief required?	No	Contact the Nurse?	Yes
Pt009	Rest	3	2017-10-12 07:43:53	2017-10-12 07:44:03	Is the pain bearable?	No	Is extra pain relief required?	No	Contact the Nurse?	No
Pt010	Rest	0	2017-10-11 10:15:15	2017-10-11 10:15:15	Is the pain bearable?	No	Is extra pain relief required?	Yes	Contact the Nurse?	Yes
Pt010	Movement	3	2017-10-12 08:34:36	2017-10-12 08:34:35	Is the pain bearable?	Yes	Is extra pain relief required?	Yes	Contact the Nurse?	Yes
Pt010	Rest	3	2017-10-12 10:03:38	2017-10-12 10:03:37	Is the pain bearable?	Yes	Is extra pain relief required?	No	Contact the Nurse?	Yes
Pt010	Rest	4	2017-10-13 00:46:45	2017-10-13 00:46:45	Is the pain bearable?	Yes	Is extra pain relief required?	Yes	Contact the Nurse?	Yes
pt011	Movement	4	2017-10-11 17:15:56	2017-10-11 17:15:57	Is the pain bearable?	Yes	Is extra pain relief required?	No	Contact the Nurse?	No
pt011	Movement	4	2017-10-11 18:36:28	2017-10-11 18:36:29	Is the pain bearable?	Yes	Is extra pain relief required?	No	Contact the Nurse?	No
pt011	Movement	4	2017-10-11 20:59:53	2017-10-11 20:59:54	Is the pain bearable?	Yes	Is extra pain relief required?	No	Contact the Nurse?	No
pt011	Movement	4	2017-10-11 22:44:24	2017-10-11 22:44:25	Is the pain bearable?	Yes	Is extra pain relief required?	Yes	Contact the Nurse?	No
pt011	Movement	3	2017-10-12 03:34:09	2017-10-12 03:34:10	Is the pain bearable?	Yes	Is extra pain relief required?	No	Contact the Nurse?	No
pt011	Rest	3	2017-10-12 07:51:55	2017-10-12 07:51:56	Is the pain bearable?	Yes	Is extra pain relief required?	No	Contact the Nurse?	No
pt011	Rest	2	2017-10-12 10:28:58	2017-10-12 10:28:59	Is the pain bearable?	Yes	Is extra pain relief required?	No	Contact the Nurse?	No
pt011	Rest	2	2017-10-12 11:46:38	2017-10-12 11:46:39	Is the pain bearable?	Yes	Is extra pain relief required?	No	Contact the Nurse?	No
pt011	Rest	1	2017-10-12 15:31:59	2017-10-12 15:32:00	Is the pain bearable?	Yes	Is extra pain relief required?	No	Contact the Nurse?	No
pt011	Rest	1	2017-10-12 17:02:00	2017-10-12 17:02:02	Is the pain bearable?	Yes	Is extra pain relief required?	No	Contact the Nurse?	No
pt011	Rest	1	2017-10-12 23:07:33	2017-10-12 23:07:34	Is the pain bearable?	Yes	Is extra pain relief required?	No	Contact the Nurse?	No
pt011	Rest	1	2017-10-13 08:53:36	2017-10-13 08:53:37	Is the pain bearable?	Yes	Is extra pain relief required?	No	Contact the Nurse?	No
Pt012	Movement	4	2017-10-12 11:16:46	2017-10-12 11:16:40	Is the pain bearable?	Yes	Is extra pain relief required?	Yes	Contact the Nurse?	Yes
Pt012	Rest	3	2017-10-12 15:15:54	2017-10-12 15:15:48	Is the pain bearable?	Yes	Is extra pain relief required?	Yes	Contact the Nurse?	Yes
Pt012	Rest	5	2017-10-12 19:33:11	2017-10-12 19:33:05	Is the pain bearable?	No	Is extra pain relief required?	Yes	Contact the Nurse?	Yes
Pt012	Rest	4	2017-10-12 21:34:00	2017-10-12 21:33:59	Is the pain bearable?	Yes	Is extra pain relief required?	Yes	Contact the Nurse?	Yes
Pt012	Rest	6	2017-10-13 10:32:57	2017-10-13 10:32:57	Is the pain bearable?	No	Is extra pain relief required?	Yes	Contact the Nurse?	Yes
Pt012	Movement	7	2017-10-13 12:38:51	2017-10-13 12:38:52	Is the pain bearable?	Yes	Is extra pain relief required?	Yes	Contact the Nurse?	No
Pt012	Rest	7	2017-10-13 21:52:27	2017-10-13 21:52:27	Is the pain bearable?	Yes	Is extra pain relief required?	No	Contact the Nurse?	No
Pt012	Movement	8	2017-10-14 08:04:10	2017-10-14 08:04:10	Is the pain bearable?	Yes	Is extra pain relief required?	No	Contact the Nurse?	No
Pt012	Rest	6	2017-10-14 10:56:27	2017-10-14 10:56:27	Is the pain bearable?	Yes	Is extra pain relief required?	No	Contact the Nurse?	No
Pt012	Rest	7	2017-10-14 12:48:26	2017-10-14 12:48:26	Is the pain bearable?	Yes	Is extra pain relief required?	No	Contact the Nurse?	No
Pt013	Movement	4	2017-10-12 17:54:43	2017-10-12 17:54:54	Is the pain bearable?	Yes	Is extra pain relief required?	No	Contact the Nurse?	No
Pt013	Movement	0	2017-10-12 22:52:22	2017-10-12 22:52:34	Is the pain bearable?	Yes	Is extra pain relief required?	No	Contact the Nurse?	No
Pt013	Movement	4	2017-10-13 05:18:57	2017-10-13 05:19:12	Is the pain bearable?	Yes	Is extra pain relief required?	No	Contact the Nurse?	No
Pt013	Movement	7	2017-10-13 09:56:47	2017-10-13 09:57:02	Is the pain bearable?	Yes	Is extra pain relief required?	No	Contact the Nurse?	No
Pt013	Movement	3	2017-10-13 13:28:52	2017-10-13 13:29:09	Is the pain bearable?	Yes	Is extra pain relief required?	No	Contact the Nurse?	No
Pt013	Movement	3	2017-10-13 16:21:52	2017-10-13 16:22:09	Is the pain bearable?	Yes	Is extra pain relief required?	No	Contact the Nurse?	No
Pt013	Movement	2	2017-10-13 18:34:42	2017-10-13 18:35:00	Is the pain bearable?	Yes	Is extra pain relief required?	Yes	Contact the Nurse?	Yes
Pt013	Movement	2	2017-10-13 20:28:36	2017-10-13 20:28:55	Is the pain bearable?	Yes	Is extra pain relief required?	No	Contact the Nurse?	No
Pt013	Rest	1	2017-10-14 05:15:50	2017-10-14 05:16:13	Is the pain bearable?	Yes	Is extra pain relief required?	No	Contact the Nurse?	No
Pt013	Rest	1	2017-10-14 10:05:44	2017-10-14 10:06:08	Is the pain bearable?	Yes	Is extra pain relief required?	Yes	Contact the Nurse?	No
Pt014	Rest	5	2017-10-13 12:08:26	2017-10-13 12:08:26	Is the pain bearable?	Yes	Is extra pain relief required?	Yes	Contact the Nurse?	No
Pt014	Rest	3	2017-10-13 17:49:56	2017-10-13 17:49:57	Is the pain bearable?	Yes	Is extra pain relief required?	No	Contact the Nurse?	No
Pt014	Rest	6	2017-10-13 22:16:44	2017-10-13 22:16:45	Is the pain bearable?	Yes	Is extra pain relief required?	No	Contact the Nurse?	No
Pt015	Rest	3	2017-10-13 14:57:14	2017-10-13 14:57:15	Is the pain bearable?	Yes	Is extra pain relief required?	No	Contact the Nurse?	No
Pt015	Movement	6	2017-10-13 15:12:14	2017-10-13 15:12:15	Is the pain bearable?	No	Is extra pain relief required?	Yes	Contact the Nurse?	No
Pt015	Movement	4	2017-10-13 16:42:06	2017-10-13 16:42:07	Is the pain bearable?	Yes	Is extra pain relief required?	Yes	Contact the Nurse?	No
Pt015	Movement	6	2017-10-13 20:40:39	2017-10-13 20:40:40	Is the pain bearable?	Yes	Is extra pain relief required?	No	Contact the Nurse?	No
Pt015	Movement	5	2017-10-13 21:54:03	2017-10-13 21:54:04	Is the pain bearable?	Yes	Is extra pain relief required?	No	Contact the Nurse?	Yes
Pt015	Movement	2	2017-10-14 08:05:21	2017-10-14 08:05:22	Is the pain bearable?	Yes	Is extra pain relief required?	No	Contact the Nurse?	No
Pt015	Rest	4	2017-10-14 08:23:50	2017-10-14 08:23:52	Is the pain bearable?	No	Is extra pain relief required?	Yes	Contact the Nurse?	Yes
Pt015	Rest	6	2017-10-14 16:29:38	2017-10-14 16:29:39	Is the pain bearable?	Yes	Is extra pain relief required?	No	Contact the Nurse?	No
Pt015	Movement	7	2017-10-15 13:39:14	2017-10-15 13:39:14	Is the pain bearable?	Yes	Is extra pain relief required?	Yes	Contact the Nurse?	No
Pt015	Rest	2	2017-10-15 19:15:32	2017-10-15 19:15:32	Is the pain bearable?	Yes	Is extra pain relief required?	No	Contact the Nurse?	No
Pt016	Movement	4	2017-10-13 13:14:08	2017-10-13 13:14:08	Is the pain bearable?	Yes	Is extra pain relief required?	No	Contact the Nurse?	No
Pt016	Movement	4	2017-10-13 14:06:40	2017-10-13 14:06:40	Is the pain bearable?	Yes	Is extra pain relief required?	No	Contact the Nurse?	No
Pt016	Rest	4	2017-10-13 15:05:15	2017-10-13 15:05:15	Is the pain bearable?	Yes	Is extra pain relief required?	No	Contact the Nurse?	No
Pt016	Rest	3	2017-10-13 16:56:24	2017-10-13 16:56:24	Is the pain bearable?	Yes	Is extra pain relief required?	No	Contact the Nurse?	No
Pt016	Rest	4	2017-10-13 18:29:23	2017-10-13 18:29:23	Is the pain bearable?	Yes	Is extra pain relief required?	No	Contact the Nurse?	No
Pt016	Rest	5	2017-10-14 02:06:43	2017-10-14 02:06:44	Is the pain bearable?	Yes	Is extra pain relief required?	No	Contact the Nurse?	No
Pt016	Rest	1	2017-10-14 04:53:14	2017-10-14 04:53:15	Is the pain bearable?	Yes	Is extra pain relief required?	No	Contact the Nurse?	No
Pt016	Rest	1	2017-10-14 09:29:23	2017-10-14 09:29:24	Is the pain bearable?	Yes	Is extra pain relief required?	No	Contact the Nurse?	No
Pt016	Rest	2	2017-10-14 14:16:03	2017-10-14 14:16:04	Is the pain bearable?	Yes	Is extra pain relief required?	No	Contact the Nurse?	No
Pt017	Rest	3	2017-10-16 20:05:29	2017-10-16 20:05:29	Is the pain bearable?	Yes	Is extra pain relief required?	No	Contact the Nurse?	No
Pt017	Rest	2	2017-10-16 22:18:58	2017-10-16 22:18:57	Is the pain bearable?	Yes	Is extra pain relief required?	No	Contact the Nurse?	No
Pt017	Rest	3	2017-10-17 10:34:03	2017-10-17 10:34:04	Is the pain bearable?	Yes	Is extra pain relief required?	No	Contact the Nurse?	No
Pt017	Rest	2	2017-10-17 12:07:11	2017-10-17 12:07:11	Is the pain bearable?	Yes	Is extra pain relief required?	No	Contact the Nurse?	No
Pt018	Rest	3	2017-10-16 15:49:04	2017-10-16 15:49:05	Is the pain bearable?	Yes	Is extra pain relief required?	No	Contact the Nurse?	No
Pt018	Rest	2	2017-10-16 17:06:40	2017-10-16 17:06:41	Is the pain bearable?	Yes	Is extra pain relief required?	No	Contact the Nurse?	No
Pt018	Movement	5	2017-10-16 22:45:15	2017-10-16 22:45:16	Is the pain bearable?	Yes	Is extra pain relief required?	No	Contact the Nurse?	No
Pt018	Movement	6	2017-10-17 08:08:12	2017-10-17 08:08:12	Is the pain bearable?	Yes	Is extra pain relief required?	No	Contact the Nurse?	No
Pt018	Rest	6	2017-10-17 08:22:23	2017-10-17 08:22:23	Is the pain bearable?	Yes	Is extra pain relief required?	Yes	Contact the Nurse?	No
Pt018	Rest	4	2017-10-17 12:51:21	2017-10-17 12:51:22	Is the pain bearable?	Yes	Is extra pain relief required?	Yes	Contact the Nurse?	No
Pt018	Movement	3	2017-10-17 17:18:01	2017-10-17 17:18:02	Is the pain bearable?	Yes	Is extra pain relief required?	No	Contact the Nurse?	No
Pt018	Rest	2	2017-10-17 22:30:19	2017-10-17 22:30:20	Is the pain bearable?	Yes	Is extra pain relief required?	No	Contact the Nurse?	No
Pt019	Rest	8	2017-10-16 18:00:19	2017-10-16 18:00:37	Is the pain bearable?	Yes	Is extra pain relief required?	Yes	Contact the Nurse?	No
Pt019	Movement	4	2017-10-16 22:01:14	2017-10-16 22:01:32	Is the pain bearable?	Yes	Is extra pain relief required?	Yes	Contact the Nurse?	No
Pt019	Movement	6	2017-10-17 10:11:32	2017-10-17 10:11:50	Is the pain bearable?	Yes	Is extra pain relief required?	Yes	Contact the Nurse?	No
Pt019	Rest	3	2017-10-17 13:40:51	2017-10-17 13:41:09	Is the pain bearable?	Yes	Is extra pain relief required?	Yes	Contact the Nurse?	No
Pt019	Rest	3	2017-10-17 17:17:54	2017-10-17 17:18:11	Is the pain bearable?	Yes	Is extra pain relief required?	Yes	Contact the Nurse?	No
Pt020	Rest	7	2017-10-18 01:33:20	2017-10-18 01:33:20	Is the pain bearable?	No	Is extra pain relief required?	Yes	Contact the Nurse?	No
Pt020	Rest	8	2017-10-18 08:23:18	2017-10-18 08:23:19	Is the pain bearable?	Yes	Is extra pain relief required?	Yes	Contact the Nurse?	No
Pt021	Rest	2	2017-10-19 18:45:57	2017-10-19 18:45:58	Is the pain bearable?	Yes	Is extra pain relief required?	No	Contact the Nurse?	No
Pt021	Movement	5	2017-10-19 22:10:36	2017-10-19 22:10:37	Is the pain bearable?	Yes	Is extra pain relief required?	Yes	Contact the Nurse?	Yes
Pt021	Rest	5	2017-10-20 08:22:25	2017-10-20 08:22:26	Is the pain bearable?	Yes	Is extra pain relief required?	Yes	Contact the Nurse?	No
Pt021	Movement	6	2017-10-20 09:41:42	2017-10-20 09:41:42	Is the pain bearable?	Yes	Is extra pain relief required?	Yes	Contact the Nurse?	Yes
Pt021	Rest	3	2017-10-20 12:43:12	2017-10-20 12:43:14	Is the pain bearable?	Yes	Is extra pain relief required?	No	Contact the Nurse?	No
Pt021	Rest	4	2017-10-20 18:24:47	2017-10-20 18:24:48	Is the pain bearable?	No	Is extra pain relief required?	Yes	Contact the Nurse?	Yes
Pt022	Movement	4	2017-10-19 16:10:47	2017-10-19 16:10:47	Is the pain bearable?	Yes	Is extra pain relief required?	No	Contact the Nurse?	No
Pt022	Rest	3	2017-10-20 08:02:39	2017-10-20 08:02:38	Is the pain bearable?	Yes	Is extra pain relief required?	No	Contact the Nurse?	No
Pt022	Rest	3	2017-10-20 13:05:21	2017-10-20 13:05:20	Is the pain bearable?	Yes	Is extra pain relief required?	No	Contact the Nurse?	No
Pt022	Rest	2	2017-10-20 17:01:57	2017-10-20 17:01:55	Is the pain bearable?	Yes	Is extra pain relief required?	No	Contact the Nurse?	No
Pt022	Rest	1	2017-10-21 07:21:09	2017-10-21 07:21:09	Is the pain bearable?	Yes	Is extra pain relief required?	No	Contact the Nurse?	No
Pt024	Rest	2	2017-10-23 20:32:56	2017-10-23 20:33:03	Is the pain bearable?	Yes	Is extra pain relief required?	No	Contact the Nurse?	No
Pt024	Movement	2	2017-10-23 22:00:53	2017-10-23 22:01:01	Is the pain bearable?	Yes	Is extra pain relief required?	No	Contact the Nurse?	No
Pt024	Movement	2	2017-10-24 09:19:13	2017-10-24 09:19:23	Is the pain bearable?	Yes	Is extra pain relief required?	No	Contact the Nurse?	No
Pt024	Rest	1	2017-10-24 12:30:15	2017-10-24 12:30:26	Is the pain bearable?	Yes	Is extra pain relief required?	No	Contact the Nurse?	No
Pt024	Rest	1	2017-10-24 17:00:43	2017-10-24 17:00:54	Is the pain bearable?	Yes	Is extra pain relief required?	No	Contact the Nurse?	No
Pt024	Rest	1	2017-10-25 09:16:51	2017-10-25 09:17:06	Is the pain bearable?	Yes	Is extra pain relief required?	No	Contact the Nurse?	No
Pt025	Rest	0	2017-10-23 17:47:34	2017-10-23 17:47:34	Is the pain bearable?	Yes	Is extra pain relief required?	Yes	Contact the Nurse?	Yes
Pt025	Rest	4	2017-10-27 10:54:35	2017-10-27 10:54:32	Is the pain bearable?	Yes	Is extra pain relief required?	No	Contact the Nurse?	No
Pt026	Movement	7	2017-10-19 22:26:20	2017-10-19 22:26:22	Is the pain bearable?	Yes	Is extra pain relief required?	Yes	Contact the Nurse?	Yes
Pt026	Movement	5	2017-10-20 09:28:08	2017-10-20 09:28:11	Is the pain bearable?	Yes	Is extra pain relief required?	Yes	Contact the Nurse?	Yes
Pt026	Movement	7	2017-10-20 13:18:54	2017-10-20 13:18:57	Is the pain bearable?	Yes	Is extra pain relief required?	Yes	Contact the Nurse?	Yes
Pt026	Movement	4	2017-10-20 17:00:35	2017-10-20 17:00:38	Is the pain bearable?	Yes	Is extra pain relief required?	Yes	Contact the Nurse?	Yes
Pt026	Movement	6	2017-10-20 22:29:25	2017-10-20 22:29:28	Is the pain bearable?	Yes	Is extra pain relief required?	No	Contact the Nurse?	No
Pt027	Rest	8	2017-10-20 14:30:28	2017-10-20 14:30:28	Is the pain bearable?	No	Is extra pain relief required?	Yes	Contact the Nurse?	Yes
Pt027	Rest	7	2017-10-20 16:11:41	2017-10-20 16:11:40	Is the pain bearable?	Yes	Is extra pain relief required?	No	Contact the Nurse?	No
Pt027	Rest	7	2017-10-20 18:11:05	2017-10-20 18:11:05	Is the pain bearable?	Yes	Is extra pain relief required?	No	Contact the Nurse?	No
Pt027	Rest	8	2017-10-20 19:08:13	2017-10-20 19:08:13	Is the pain bearable?	Yes	Is extra pain relief required?	No	Contact the Nurse?	No
Pt027	Rest	6	2017-10-20 20:38:56	2017-10-20 20:38:56	Is the pain bearable?	Yes	Is extra pain relief required?	No	Contact the Nurse?	No
Pt027	Rest	5	2017-10-20 22:34:59	2017-10-20 22:34:59	Is the pain bearable?	Yes	Is extra pain relief required?	Yes	Contact the Nurse?	No
Pt027	Rest	7	2017-10-21 00:18:03	2017-10-21 00:18:03	Is the pain bearable?	Yes	Is extra pain relief required?	No	Contact the Nurse?	No
Pt027	Movement	6	2017-10-21 12:13:00	2017-10-21 12:13:00	Is the pain bearable?	Yes	Is extra pain relief required?	No	Contact the Nurse?	No
Pt027	Movement	5	2017-10-21 17:23:03	2017-10-21 17:23:03	Is the pain bearable?	Yes	Is extra pain relief required?	Yes	Contact the Nurse?	No
Pt027	Rest	3	2017-10-21 21:30:56	2017-10-21 21:30:56	Is the pain bearable?	Yes	Is extra pain relief required?	Yes	Contact the Nurse?	No
Pt027	Rest	5	2017-10-22 00:22:27	2017-10-22 00:22:27	Is the pain bearable?	Yes	Is extra pain relief required?	No	Contact the Nurse?	No
Pt027	Rest	7	2017-10-22 03:18:25	2017-10-22 03:18:25	Is the pain bearable?	Yes	Is extra pain relief required?	No	Contact the Nurse?	No
Pt027	Movement	7	2017-10-22 06:44:29	2017-10-22 06:44:29	Is the pain bearable?	Yes	Is extra pain relief required?	No	Contact the Nurse?	No
Pt028	Rest	5	2017-10-24 17:42:12	2017-10-24 17:42:13	Is the pain bearable?	Yes	Is extra pain relief required?	No	Contact the Nurse?	No
Pt028	Rest	4	2017-10-24 20:10:59	2017-10-24 20:10:59	Is the pain bearable?	Yes	Is extra pain relief required?	No	Contact the Nurse?	No
Pt028	Movement	4	2017-10-25 12:21:24	2017-10-25 12:21:25	Is the pain bearable?	Yes	Is extra pain relief required?	No	Contact the Nurse?	Yes
Pt029	Rest	5	2017-10-23 20:49:56	2017-10-23 20:49:59	Is the pain bearable?	Yes	Is extra pain relief required?	No	Contact the Nurse?	No
Pt029	Rest	5	2017-10-24 05:07:34	2017-10-24 05:07:34	Is the pain bearable?	Yes	Is extra pain relief required?	No	Contact the Nurse?	No
Pt029	Rest	6	2017-10-24 08:39:29	2017-10-24 08:39:30	Is the pain bearable?	Yes	Is extra pain relief required?	No	Contact the Nurse?	No
Pt029	Rest	3	2017-10-24 12:15:25	2017-10-24 12:15:26	Is the pain bearable?	No	Is extra pain relief required?	Yes	Contact the Nurse?	No
Pt029	Movement	3	2017-10-24 17:09:59	2017-10-24 17:10:00	Is the pain bearable?	Yes	Is extra pain relief required?	No	Contact the Nurse?	No
Pt029	Rest	4	2017-10-25 06:43:06	2017-10-25 06:43:08	Is the pain bearable?	No	Is extra pain relief required?	Yes	Contact the Nurse?	No
Pt030	Rest	7	2017-10-24 20:04:00	2017-10-24 20:03:59	Is the pain bearable?	Yes	Is extra pain relief required?	No	Contact the Nurse?	No
Pt030	Rest	5	2017-10-24 22:00:47	2017-10-24 22:00:46	Is the pain bearable?	Yes	Is extra pain relief required?	No	Contact the Nurse?	No
Pt030	Rest	8	2017-10-25 08:23:56	2017-10-25 08:23:56	Is the pain bearable?	Yes	Is extra pain relief required?	No	Contact the Nurse?	No
Pt030	Rest	4	2017-10-25 12:09:47	2017-10-25 12:09:47	Is the pain bearable?	Yes	Is extra pain relief required?	No	Contact the Nurse?	No
Pt031	Rest	7	2017-10-24 18:18:48	2017-10-24 18:18:49	Is the pain bearable?	Yes	Is extra pain relief required?	No	Contact the Nurse?	No
Pt031	Rest	7	2017-10-24 18:19:55	2017-10-24 18:19:55	Is the pain bearable?	Yes	Is extra pain relief required?	No	Contact the Nurse?	No
Pt031	Rest	6	2017-10-25 06:50:45	2017-10-25 06:50:45	Is the pain bearable?	Yes	Is extra pain relief required?	No	Contact the Nurse?	No
Pt031	Rest	6	2017-10-25 20:52:52	2017-10-25 20:52:52	Is the pain bearable?	Yes	Is extra pain relief required?	No	Contact the Nurse?	No
Pt032	Movement	9	2017-10-24 17:43:01	2017-10-24 17:43:03	Is the pain bearable?	Yes	Is extra pain relief required?	No	Contact the Nurse?	No
Pt032	Movement	7	2017-10-24 22:39:47	2017-10-24 22:39:48	Is the pain bearable?	Yes	Is extra pain relief required?	No	Contact the Nurse?	No
Pt032	Movement	7	2017-10-25 06:32:52	2017-10-25 06:32:53	Is the pain bearable?	Yes	Is extra pain relief required?	Yes	Contact the Nurse?	Yes
Pt032	Rest	7	2017-10-25 06:32:54	2017-10-25 06:32:54	Is the pain bearable?	No	Is extra pain relief required?	Yes	Contact the Nurse?	Yes
Pt032	Movement	6	2017-10-25 12:44:08	2017-10-25 12:44:10	Is the pain bearable?	Yes	Is extra pain relief required?	No	Contact the Nurse?	Yes
Pt033	Rest	1	2017-10-29 20:06:30	2017-10-29 20:05:10	Is the pain bearable?	No	Is extra pain relief required?	Yes	Contact the Nurse?	No
Pt033	Rest	6	2017-10-29 20:07:06	2017-10-29 20:05:45	Is the pain bearable?	Yes	Is extra pain relief required?	Yes	Contact the Nurse?	No
Pt033	Rest	5	2017-10-30 00:15:31	2017-10-30 00:14:10	Is the pain bearable?	Yes	Is extra pain relief required?	No	Contact the Nurse?	Yes
Pt034	Rest	0	2017-10-26 14:13:52	2017-10-26 14:18:04	Is the pain bearable?	Yes	Is extra pain relief required?	No	Contact the Nurse?	No
Pt034	Movement	0	2017-10-26 19:43:43	2017-10-26 19:47:56	Is the pain bearable?	Yes	Is extra pain relief required?	No	Contact the Nurse?	No
Pt034	Rest	0	2017-10-27 09:36:16	2017-10-27 09:40:29	Is the pain bearable?	Yes	Is extra pain relief required?	No	Contact the Nurse?	No
Pt034	Rest	0	2017-10-27 19:13:30	2017-10-27 19:17:42	Is the pain bearable?	Yes	Is extra pain relief required?	No	Contact the Nurse?	No
Pt035	Rest	4	2017-10-26 16:49:45	2017-10-26 16:49:46	Is the pain bearable?	Yes	Is extra pain relief required?	Yes	Contact the Nurse?	No
Pt035	Rest	4	2017-10-26 17:28:56	2017-10-26 17:28:57	Is the pain bearable?	Yes	Is extra pain relief required?	No	Contact the Nurse?	No
Pt035	Rest	6	2017-10-26 19:31:04	2017-10-26 19:31:05	Is the pain bearable?	Yes	Is extra pain relief required?	No	Contact the Nurse?	No
Pt035	Rest	7	2017-10-26 21:55:07	2017-10-26 21:55:07	Is the pain bearable?	Yes	Is extra pain relief required?	No	Contact the Nurse?	No
Pt035	Rest	5	2017-10-27 12:01:01	2017-10-27 12:01:01	Is the pain bearable?	Yes	Is extra pain relief required?	No	Contact the Nurse?	No
Pt036	Rest	4	2017-10-30 08:22:35	2017-10-30 08:22:36	Is the pain bearable?	Yes	Is extra pain relief required?	No	Contact the Nurse?	No
Pt036	Rest	4	2017-10-30 01:44:43	2017-10-30 01:44:43	Is the pain bearable?	Yes	Is extra pain relief required?	Yes	Contact the Nurse?	No
Pt036	Rest	4	2017-10-29 22:01:04	2017-10-29 22:01:04	Is the pain bearable?	Yes	Is extra pain relief required?	No	Contact the Nurse?	No
Pt036	Movement	4	2017-10-29 21:50:53	2017-10-29 21:50:54	Is the pain bearable?	Yes	Is extra pain relief required?	No	Contact the Nurse?	No
Pt036	Rest	4	2017-10-29 20:12:14	2017-10-29 20:12:14	Is the pain bearable?	Yes	Is extra pain relief required?	No	Contact the Nurse?	No
Pt036	Movement	4	2017-10-29 17:41:50	2017-10-29 17:41:50	Is the pain bearable?	Yes	Is extra pain relief required?	No	Contact the Nurse?	No
Pt036	Movement	4	2017-10-29 14:01:40	2017-10-29 14:01:40	Is the pain bearable?	Yes	Is extra pain relief required?	No	Contact the Nurse?	No
Pt036	Rest	3	2017-10-29 12:05:57	2017-10-29 12:05:58	Is the pain bearable?	Yes	Is extra pain relief required?	No	Contact the Nurse?	No
Pt036	Rest	3	2017-10-29 09:53:05	2017-10-29 09:53:06	Is the pain bearable?	Yes	Is extra pain relief required?	No	Contact the Nurse?	No
Pt036	Movement	5	2017-10-29 07:02:45	2017-10-29 07:02:46	Is the pain bearable?	Yes	Is extra pain relief required?	No	Contact the Nurse?	No
Pt036	Rest	4	2017-10-29 05:46:24	2017-10-29 05:46:25	Is the pain bearable?	No	Is extra pain relief required?	Yes	Contact the Nurse?	Yes
Pt036	Rest	3	2017-10-29 02:09:11	2017-10-29 02:09:12	Is the pain bearable?	Yes	Is extra pain relief required?	No	Contact the Nurse?	No
Pt036	Rest	3	2017-10-29 00:43:21	2017-10-29 00:43:22	Is the pain bearable?	Yes	Is extra pain relief required?	No	Contact the Nurse?	No
Pt036	Movement	4	2017-10-28 22:32:07	2017-10-28 22:32:08	Is the pain bearable?	Yes	Is extra pain relief required?	No	Contact the Nurse?	No
Pt036	Rest	4	2017-10-28 18:53:40	2017-10-28 18:53:41	Is the pain bearable?	Yes	Is extra pain relief required?	No	Contact the Nurse?	No
Pt036	Movement	5	2017-10-28 16:03:17	2017-10-28 16:03:18	Is the pain bearable?	Yes	Is extra pain relief required?	No	Contact the Nurse?	No
Pt036	Rest	4	2017-10-28 15:06:37	2017-10-28 15:06:38	Is the pain bearable?	Yes	Is extra pain relief required?	No	Contact the Nurse?	No
Pt036	Rest	4	2017-10-28 12:50:27	2017-10-28 12:50:28	Is the pain bearable?	Yes	Is extra pain relief required?	No	Contact the Nurse?	No
Pt036	Movement	7	2017-10-28 10:10:58	2017-10-28 10:10:59	Is the pain bearable?	No	Is extra pain relief required?	No	Contact the Nurse?	No
Pt036	Movement	6	2017-10-28 09:46:31	2017-10-28 09:46:32	Is the pain bearable?	Yes	Is extra pain relief required?	No	Contact the Nurse?	No
Pt036	Rest	4	2017-10-28 08:29:54	2017-10-28 08:29:55	Is the pain bearable?	Yes	Is extra pain relief required?	No	Contact the Nurse?	No
Pt036	Movement	7	2017-10-28 00:12:14	2017-10-28 00:12:14	Is the pain bearable?	Yes	Is extra pain relief required?	No	Contact the Nurse?	No
Pt036	Rest	5	2017-10-28 00:10:54	2017-10-28 00:10:54	Is the pain bearable?	Yes	Is extra pain relief required?	No	Contact the Nurse?	No
Pt036	Rest	5	2017-10-27 20:36:25	2017-10-27 20:36:26	Is the pain bearable?	Yes	Is extra pain relief required?	No	Contact the Nurse?	No
Pt036	Rest	4	2017-10-27 19:00:04	2017-10-27 19:00:05	Is the pain bearable?	Yes	Is extra pain relief required?	No	Contact the Nurse?	No
Pt036	Movement	7	2017-10-27 18:59:05	2017-10-27 18:59:06	Is the pain bearable?	Yes	Is extra pain relief required?	No	Contact the Nurse?	No
Pt036	Rest	6	2017-10-27 17:00:42	2017-10-27 17:00:42	Is the pain bearable?	Yes	Is extra pain relief required?	No	Contact the Nurse?	No
Pt036	Rest	7	2017-10-27 15:34:50	2017-10-27 15:34:50	Is the pain bearable?	Yes	Is extra pain relief required?	No	Contact the Nurse?	No
Pt036	Movement	7	2017-10-27 15:33:48	2017-10-27 15:33:49	Is the pain bearable?	Yes	Is extra pain relief required?	No	Contact the Nurse?	No
Pt036	Movement	7	2017-10-27 13:52:34	2017-10-27 13:52:34	Is the pain bearable?	Yes	Is extra pain relief required?	No	Contact the Nurse?	No
Pt036	Rest	3	2017-10-27 13:46:06	2017-10-27 13:46:06	Is the pain bearable?	Yes	Is extra pain relief required?	No	Contact the Nurse?	No
Pt037	Rest	2	2017-10-27 06:16:34	2017-10-27 06:16:35	Is the pain bearable?	Yes	Is extra pain relief required?	No	Contact the Nurse?	No
Pt037	Rest	3	2017-10-27 09:49:26	2017-10-27 09:49:27	Is the pain bearable?	Yes	Is extra pain relief required?	No	Contact the Nurse?	No
Pt037	Movement	4	2017-10-27 12:08:20	2017-10-27 12:08:20	Is the pain bearable?	Yes	Is extra pain relief required?	No	Contact the Nurse?	No
Pt037	Rest	2	2017-10-27 15:33:37	2017-10-27 15:33:38	Is the pain bearable?	Yes	Is extra pain relief required?	No	Contact the Nurse?	No
Pt037	Rest	2	2017-10-27 16:45:33	2017-10-27 16:45:34	Is the pain bearable?	Yes	Is extra pain relief required?	No	Contact the Nurse?	No
Pt038	Movement	6	2017-10-27 20:47:20	2017-10-27 20:47:21	Is the pain bearable?	Yes	Is extra pain relief required?	No	Contact the Nurse?	No
Pt038	Rest	1	2017-10-28 07:09:15	2017-10-28 07:09:16	Is the pain bearable?	Yes	Is extra pain relief required?	No	Contact the Nurse?	No
Pt038	Movement	0	2017-10-28 12:55:26	2017-10-28 12:55:27	Is the pain bearable?	Yes	Is extra pain relief required?	No	Contact the Nurse?	No
Pt038	Rest	1	2017-10-28 17:12:54	2017-10-28 17:12:55	Is the pain bearable?	Yes	Is extra pain relief required?	Yes	Contact the Nurse?	No
Pt038	Rest	1	2017-10-28 23:31:08	2017-10-28 23:31:08	Is the pain bearable?	Yes	Is extra pain relief required?	No	Contact the Nurse?	No
Pt039	Rest	2	2017-10-31 16:38:55	2017-10-31 16:38:56	Is the pain bearable?	Yes	Is extra pain relief required?	No	Contact the Nurse?	No
Pt039	Movement	9	2017-10-31 18:25:45	2017-10-31 18:25:45	Is the pain bearable?	Yes	Is extra pain relief required?	No	Contact the Nurse?	No
Pt039	Rest	3	2017-10-31 20:42:49	2017-10-31 20:42:49	Is the pain bearable?	Yes	Is extra pain relief required?	No	Contact the Nurse?	No
Pt039	Movement	7	2017-11-01 00:11:43	2017-11-01 00:11:43	Is the pain bearable?	Yes	Is extra pain relief required?	No	Contact the Nurse?	No
Pt039	Rest	2	2017-11-01 08:10:15	2017-11-01 08:10:16	Is the pain bearable?	Yes	Is extra pain relief required?	No	Contact the Nurse?	No
Pt039	Rest	7	2017-11-01 10:03:45	2017-11-01 10:06:01	Is the pain bearable?	Yes	Is extra pain relief required?	No	Contact the Nurse?	No
Pt040	Movement	7	2017-11-01 16:08:10	2017-11-01 16:08:11	Is the pain bearable?	Yes	Is extra pain relief required?	Yes	Contact the Nurse?	Yes
Pt040	Rest	9	2017-11-01 23:24:32	2017-11-01 23:24:32	Is the pain bearable?	Yes	Is extra pain relief required?	Yes	Contact the Nurse?	Yes
Pt040	Movement	7	2017-11-02 07:13:38	2017-11-02 07:13:38	Is the pain bearable?	Yes	Is extra pain relief required?	Yes	Contact the Nurse?	Yes
Pt040	Movement	5	2017-11-02 11:54:17	2017-11-02 11:54:16	Is the pain bearable?	Yes	Is extra pain relief required?	Yes	Contact the Nurse?	No
Pt040	Rest	7	2017-11-02 16:08:03	2017-11-02 16:08:03	Is the pain bearable?	Yes	Is extra pain relief required?	Yes	Contact the Nurse?	Yes
Pt040	Rest	6	2017-11-02 18:42:57	2017-11-02 18:42:57	Is the pain bearable?	Yes	Is extra pain relief required?	Yes	Contact the Nurse?	No
Pt040	Rest	6	2017-11-03 02:41:35	2017-11-03 02:41:34	Is the pain bearable?	Yes	Is extra pain relief required?	Yes	Contact the Nurse?	Yes
Pt040	Rest	7	2017-11-03 07:18:14	2017-11-03 07:18:13	Is the pain bearable?	Yes	Is extra pain relief required?	No	Contact the Nurse?	No
Pt041	Rest	7	2017-11-01 18:40:47	2017-11-01 18:40:47	Is the pain bearable?	Yes	Is extra pain relief required?	No	Contact the Nurse?	No
Pt041	Rest	6	2017-11-01 20:56:58	2017-11-01 20:56:58	Is the pain bearable?	Yes	Is extra pain relief required?	No	Contact the Nurse?	No
Pt041	Rest	6	2017-11-01 23:00:39	2017-11-01 23:00:40	Is the pain bearable?	Yes	Is extra pain relief required?	No	Contact the Nurse?	No
Pt041	Rest	7	2017-11-02 07:36:55	2017-11-02 07:36:56	Is the pain bearable?	Yes	Is extra pain relief required?	No	Contact the Nurse?	No
Pt042	Movement	9	2017-10-31 15:11:24	2017-10-31 15:11:25	Is the pain bearable?	No	Is extra pain relief required?	Yes	Contact the Nurse?	No
Pt042	Movement	9	2017-10-31 17:15:51	2017-10-31 17:15:52	Is the pain bearable?	Yes	Is extra pain relief required?	Yes	Contact the Nurse?	Yes
Pt042	Movement	9	2017-10-31 18:39:38	2017-10-31 18:39:39	Is the pain bearable?	Yes	Is extra pain relief required?	Yes	Contact the Nurse?	Yes
Pt042	Rest	8	2017-10-31 22:08:10	2017-10-31 22:08:11	Is the pain bearable?	Yes	Is extra pain relief required?	No	Contact the Nurse?	No
Pt043	Rest	2	2017-11-01 14:38:53	2017-11-01 14:38:54	Is the pain bearable?	Yes	Is extra pain relief required?	No	Contact the Nurse?	No
Pt043	Rest	3	2017-11-01 15:22:12	2017-11-01 15:22:13	Is the pain bearable?	Yes	Is extra pain relief required?	No	Contact the Nurse?	No
Pt043	Rest	2	2017-11-01 16:22:58	2017-11-01 16:22:59	Is the pain bearable?	Yes	Is extra pain relief required?	No	Contact the Nurse?	No
Pt043	Rest	2	2017-11-01 17:02:14	2017-11-01 17:02:14	Is the pain bearable?	Yes	Is extra pain relief required?	No	Contact the Nurse?	No
Pt043	Rest	3	2017-11-01 19:09:26	2017-11-01 19:09:26	Is the pain bearable?	Yes	Is extra pain relief required?	No	Contact the Nurse?	No
Pt043	Rest	3	2017-11-01 20:52:58	2017-11-01 20:52:58	Is the pain bearable?	Yes	Is extra pain relief required?	No	Contact the Nurse?	No
Pt043	Rest	2	2017-11-01 22:42:07	2017-11-01 22:42:07	Is the pain bearable?	Yes	Is extra pain relief required?	No	Contact the Nurse?	No
Pt043	Rest	2	2017-11-02 06:40:56	2017-11-02 06:40:58	Is the pain bearable?	Yes	Is extra pain relief required?	No	Contact the Nurse?	No
Pt043	Rest	2	2017-11-02 12:23:59	2017-11-02 12:24:01	Is the pain bearable?	Yes	Is extra pain relief required?	No	Contact the Nurse?	No
Pt044	Replaced
Pt045	Rest	7	2017-11-07 07:09:36	2017-11-07 07:09:36	Is the pain bearable?	Yes	Is extra pain relief required?	Yes	Contact the Nurse?	Yes
Pt045	Rest	8	2017-11-07 03:03:29	2017-11-07 03:03:29	Is the pain bearable?	No	Is extra pain relief required?	Yes	Contact the Nurse?	Yes
Pt045	Rest	9	2017-11-07 00:35:46	2017-11-07 00:35:47	Is the pain bearable?	No	Is extra pain relief required?	Yes	Contact the Nurse?	Yes
Pt045	Rest	7	2017-11-06 22:46:58	2017-11-06 22:46:58	Is the pain bearable?	Yes	Is extra pain relief required?	Yes	Contact the Nurse?	Yes
Pt046	Movement	4	2017-11-05 10:45:36	2017-11-05 10:45:36	Is the pain bearable?	Yes	Is extra pain relief required?	Yes	Contact the Nurse?	No
Pt046	Movement	4	2017-11-04 11:39:44	2017-11-04 11:39:43	Is the pain bearable?	Yes	Is extra pain relief required?	Yes	Contact the Nurse?	No
Pt046	Movement	9	2017-11-03 17:43:55	2017-11-03 17:43:55	Is the pain bearable?	No	Is extra pain relief required?	Yes	Contact the Nurse?	No
Pt046	Movement	9	2017-11-03 15:02:31	2017-11-03 15:02:31	Is the pain bearable?	No	Is extra pain relief required?	Yes	Contact the Nurse?	No
Pt046	Movement	4	2017-11-03 01:44:58	2017-11-03 01:44:56	Is the pain bearable?	Yes	Is extra pain relief required?	Yes	Contact the Nurse?	No
Pt047	Movement	2	2017-11-06 12:03:08	2017-11-06 12:03:09	Is the pain bearable?	Yes	Is extra pain relief required?	No	Contact the Nurse?	No
Pt047	Rest	1	2017-11-06 00:37:33	2017-11-06 00:37:34	Is the pain bearable?	Yes	Is extra pain relief required?	No	Contact the Nurse?	No
Pt047	Movement	3	2017-11-05 18:11:49	2017-11-05 18:11:49	Is the pain bearable?	Yes	Is extra pain relief required?	No	Contact the Nurse?	No
Pt047	Movement	4	2017-11-05 12:11:53	2017-11-05 12:11:53	Is the pain bearable?	Yes	Is extra pain relief required?	No	Contact the Nurse?	No
Pt047	Rest	3	2017-11-05 07:25:37	2017-11-05 07:25:38	Is the pain bearable?	Yes	Is extra pain relief required?	No	Contact the Nurse?	No
Pt047	Rest	3	2017-11-04 17:32:22	2017-11-04 17:32:22	Is the pain bearable?	Yes	Is extra pain relief required?	No	Contact the Nurse?	No
Pt047	Rest	3	2017-11-04 12:07:21	2017-11-04 12:07:20	Is the pain bearable?	Yes	Is extra pain relief required?	No	Contact the Nurse?	No
Pt047	Rest	4	2017-11-04 07:06:29	2017-11-04 07:06:29	Is the pain bearable?	Yes	Is extra pain relief required?	No	Contact the Nurse?	No
Pt047	Rest	4	2017-11-03 17:45:48	2017-11-03 17:45:49	Is the pain bearable?	Yes	Is extra pain relief required?	No	Contact the Nurse?	No
Pt048	Movement	2	2017-11-05 17:00:21	2017-11-05 16:59:50	Is the pain bearable?	Yes	Is extra pain relief required?	No	Contact the Nurse?	No
Pt048	Rest	3	2017-11-05 12:00:42	2017-11-05 12:00:11	Is the pain bearable?	Yes	Is extra pain relief required?	No	Contact the Nurse?	No
Pt048	Movement	3	2017-11-05 10:12:56	2017-11-05 10:12:25	Is the pain bearable?	Yes	Is extra pain relief required?	No	Contact the Nurse?	No
Pt048	Movement	3	2017-11-05 08:14:57	2017-11-05 08:14:27	Is the pain bearable?	Yes	Is extra pain relief required?	Yes	Contact the Nurse?	No
Pt048	Rest	2	2017-11-05 05:06:03	2017-11-05 05:05:33	Is the pain bearable?	Yes	Is extra pain relief required?	No	Contact the Nurse?	No
Pt048	Rest	4	2017-11-04 19:26:40	2017-11-04 19:26:09	Is the pain bearable?	No	Is extra pain relief required?	Yes	Contact the Nurse?	Yes
Pt048	Rest	4	2017-11-04 18:45:52	2017-11-04 18:45:21	Is the pain bearable?	Yes	Is extra pain relief required?	Yes	Contact the Nurse?	No
Pt049	Replaced
Pt050	Rest	7	2017-11-04 20:30:25	2017-11-04 20:30:26	Is the pain bearable?	No	Is extra pain relief required?	Yes	Contact the Nurse?	Yes
Pt050	Rest	7	2017-11-03 10:21:34	2017-11-03 10:21:35	Is the pain bearable?	Yes	Is extra pain relief required?	Yes	Contact the Nurse?	Yes
Pt050	Movement	5	2017-11-02 22:29:22	2017-11-02 22:29:24	Is the pain bearable?	Yes	Is extra pain relief required?	Yes	Contact the Nurse?	Yes
Pt050	Movement	6	2017-11-02 17:39:07	2017-11-02 17:39:09	Is the pain bearable?	Yes	Is extra pain relief required?	Yes	Contact the Nurse?	Yes
Pt050	Movement	0	2017-11-02 17:37:38	2017-11-02 17:37:40	Is the pain bearable?	Yes	Is extra pain relief required?	Yes	Contact the Nurse?	Yes
Pt051	Movement	2	2017-11-07 09:48:41	2017-11-07 09:48:40	Is the pain bearable?	Yes	Is extra pain relief required?	No	Contact the Nurse?	No
Pt051	Rest	2	2017-11-06 23:57:36	2017-11-06 23:57:36	Is the pain bearable?	Yes	Is extra pain relief required?	No	Contact the Nurse?	No
Pt051	Rest	2	2017-11-06 18:28:37	2017-11-06 18:28:37	Is the pain bearable?	Yes	Is extra pain relief required?	No	Contact the Nurse?	No
Pt052	Movement	9	2017-11-08 03:46:40	2017-11-08 03:46:39	Is the pain bearable?	No	Is extra pain relief required?	Yes	Contact the Nurse?	No
Pt052	Movement	8	2017-11-07 21:59:00	2017-11-07 21:59:01	Is the pain bearable?	No	Is extra pain relief required?	Yes	Contact the Nurse?	No
Pt052	Movement	10	2017-11-07 08:31:32	2017-11-07 08:31:30	Is the pain bearable?	No	Is extra pain relief required?	Yes	Contact the Nurse?	Yes
Pt052	Rest	4	2017-11-07 07:14:16	2017-11-07 07:14:15	Is the pain bearable?	Yes	Is extra pain relief required?	No	Contact the Nurse?	No
Pt052	Rest	6	2017-11-06 22:46:50	2017-11-06 22:46:51	Is the pain bearable?	Yes	Is extra pain relief required?	No	Contact the Nurse?	Yes

## Sheet: NRS recorings Nurse (E)
Pt number	Gender	Age	DT_PAT__DISCHARGE_RECO	number_recordings	dt_NRS_1	dt_NRS_2	dt_NRS_3	dt_NRS_4	dt_NRS_5	dt_NRS_6	dt_NRS_7	dt_NRS_8	dt_NRS_9	dt_NRS_10	dt_NRS_11	dt_NRS_12	dt_NRS_13	dt_NRS_14	dt_NRS_15	dt_NRS_16	dt_NRS_17	dt_NRS_18	dt_NRS_19	dt_NRS_20	dt_NRS_21	dt_NRS_22	dt_NRS_23	dt_NRS_24	dt_NRS_25	dt_NRS_26	dt_NRS_27	dt_NRS_28	dt_NRS_29	dt_NRS_30	dt_NRS_31	dt_NRS_32	dt_NRS_33	dt_NRS_34	dt_NRS_35	dt_NRS_36	dt_NRS_37	dt_NRS_38	dt_NRS_39	dt_NRS_40	dt_NRS_41	dt_NRS_42	dt_NRS_43	NRS_1	NRS_2
001	Female	67	2017-10-04 14:20:04	9	2017-10-04 17:02:01	2017-10-05 06:10:35	2017-10-05 09:16:33	2017-10-05 12:07:54	2017-10-05 17:16:16	2017-10-05 20:40:07	2017-10-06 06:59:10	2017-10-06 08:51:30	2017-10-06 12:10:08																																			3	3
002	Female	57	2017-10-04 16:41:17	6	2017-10-04 20:40:07	2017-10-04 21:18:29	2017-10-05 06:18:02	2017-10-05 17:02:40	2017-10-05 20:04:00	2017-10-05 20:15:27																																						0	4
003	Male	41	2017-10-09 17:59:20	4	2017-10-09 20:20:37	2017-10-09 20:23:48	2017-10-09 20:24:03	2017-10-10 08:01:40																																								3	3
004	Female	47	2017-10-06 05:44:45	3	2017-10-06 07:54:19	2017-10-06 11:47:30	2017-10-06 16:58:01																																									2	1
005	Female	26	2017-10-09 15:45:35	27	2017-10-09 16:26:06	2017-10-09 16:27:44	2017-10-09 20:46:46	2017-10-09 20:52:21	2017-10-09 21:52:05	2017-10-10 03:37:22	2017-10-10 06:51:20	2017-10-10 09:51:47	2017-10-10 09:52:51	2017-10-10 12:49:31	2017-10-10 17:09:59	2017-10-10 18:57:32	2017-10-11 00:33:32	2017-10-11 03:51:49	2017-10-11 08:18:27	2017-10-11 08:28:23	2017-10-11 11:44:16	2017-10-11 11:56:02	2017-10-11 17:22:59	2017-10-11 21:53:32	2017-10-11 22:00:22	2017-10-11 23:59:08	2017-10-12 03:03:52	2017-10-12 05:25:31	2017-10-12 08:57:13	2017-10-12 11:22:00	2017-10-12 13:08:50																	3	3
006	Female	60	2017-10-06 12:16:36	3	2017-10-06 15:21:18	2017-10-06 17:05:36	2017-10-07 08:33:56																																									3	5
007	Female	51	2017-10-06 05:42:26	8	2017-10-06 08:12:55	2017-10-06 08:13:34	2017-10-06 11:43:21	2017-10-06 17:08:31	2017-10-06 17:10:28	2017-10-06 20:22:29	2017-10-07 07:26:19	2017-10-07 08:43:29																																				6	6
008	Female	52	2017-10-09 16:08:52	6	2017-10-09 17:19:51	2017-10-09 21:13:31	2017-10-10 08:16:17	2017-10-10 08:17:18	2017-10-10 11:38:40	2017-10-10 17:22:41																																						0	0
009	Female	63	2017-10-09 15:31:40	19	2017-10-09 16:14:40	2017-10-09 17:07:46	2017-10-09 17:36:32	2017-10-09 21:38:14	2017-10-09 21:38:52	2017-10-10 10:19:23	2017-10-10 11:51:12	2017-10-10 13:06:54	2017-10-10 16:54:11	2017-10-10 21:14:20	2017-10-11 05:25:02	2017-10-11 08:23:55	2017-10-11 11:45:46	2017-10-11 14:00:13	2017-10-11 22:33:40	2017-10-12 07:52:30	2017-10-12 07:59:12	2017-10-12 11:44:58	2017-10-12 14:37:13																									8	8
010	Male	72	2017-10-10 15:41:20	12	2017-10-10 20:20:44	2017-10-11 04:18:06	2017-10-11 06:28:47	2017-10-11 08:34:06	2017-10-11 11:39:21	2017-10-11 13:18:20	2017-10-11 17:33:23	2017-10-11 21:21:07	2017-10-13 05:49:36	2017-10-13 07:51:33	2017-10-13 10:33:25	2017-10-13 12:04:22																																3	2
011	Male	56	2017-10-11 15:01:37	2	2017-10-11 21:02:03	2017-10-12 08:48:48																																										4	3
012	Male	67	2017-10-12 11:05:32	19	2017-10-12 17:23:53	2017-10-12 20:53:52	2017-10-12 23:42:19	2017-10-13 03:48:22	2017-10-13 06:49:00	2017-10-13 11:27:07	2017-10-13 13:48:29	2017-10-13 17:28:45	2017-10-13 19:35:03	2017-10-13 21:06:06	2017-10-13 21:07:09	2017-10-14 03:01:14	2017-10-14 05:40:01	2017-10-14 08:19:03	2017-10-14 08:19:20	2017-10-14 10:47:36	2017-10-14 10:48:14	2017-10-14 11:59:00	2017-10-14 14:57:36																									4	4
013	Female	65	2017-10-12 16:34:26	15	2017-10-12 19:58:14	2017-10-13 05:48:06	2017-10-13 08:42:29	2017-10-13 08:42:58	2017-10-13 09:48:51	2017-10-13 09:53:33	2017-10-13 11:32:07	2017-10-13 11:49:00	2017-10-13 13:52:37	2017-10-13 17:35:44	2017-10-13 17:36:12	2017-10-13 20:58:31	2017-10-13 21:00:19	2017-10-14 05:41:31	2017-10-14 08:11:14																													5	2
014	Male	51	2017-10-13 05:38:44	4	2017-10-13 12:27:47	2017-10-13 12:42:53	2017-10-13 17:04:58	2017-10-13 17:05:15																																								3	5
015	Female	47	2017-10-13 09:57:57	7	2017-10-13 12:00:13	2017-10-13 14:40:56	2017-10-13 17:04:49	2017-10-13 17:04:58	2017-10-13 21:01:37	2017-10-13 22:09:09	2017-10-14 08:07:30																																					5	3
016	Male	53	2017-10-13 12:38:48	5	2017-10-13 14:31:16	2017-10-13 16:58:50	2017-10-13 20:33:10	2017-10-13 20:33:32	2017-10-14 07:52:51																																							4	4
017	Female	21	2017-10-16 13:09:33	10	2017-10-16 16:32:57	2017-10-16 16:33:08	2017-10-16 20:51:35	2017-10-16 23:23:50	2017-10-17 08:04:15	2017-10-17 08:04:32	2017-10-17 12:06:07	2017-10-17 17:16:45	2017-10-17 17:17:31	2017-10-17 21:43:25																																		3	3
018	Female	35	2017-10-16 14:59:51	4	2017-10-16 15:15:56	2017-10-16 17:28:53	2017-10-17 06:23:59	2017-10-17 08:13:34																																								3	0
019	Female	53	2017-10-16 16:45:18	6	2017-10-16 17:10:41	2017-10-16 21:09:59	2017-10-17 06:21:03	2017-10-17 08:18:19	2017-10-17 12:00:50	2017-10-17 16:50:24																																						2	3
020	Female	64	2017-10-17 13:47:50	5	2017-10-17 17:20:00	2017-10-17 17:26:42	2017-10-18 07:57:36	2017-10-18 07:59:19	2017-10-18 11:32:00																																							4	4
021	Female	36	2017-10-19 17:36:42	4	2017-10-19 22:58:35	2017-10-20 08:06:39	2017-10-20 09:13:22	2017-10-20 11:55:43																																								5	5
022	Female	32	2017-10-19 10:21:39	8	2017-10-19 12:22:08	2017-10-19 13:26:39	2017-10-19 20:16:27	2017-10-20 08:42:58	2017-10-20 08:57:13	2017-10-20 12:33:56	2017-10-20 14:34:15	2017-10-20 17:15:53																																				4	2
023	Female	66	2017-10-20 06:13:49	4	2017-10-20 09:03:42	2017-10-20 12:40:39	2017-10-20 14:41:59	2017-10-20 17:19:14																																								7	0
024	Female	65	2017-10-23 15:45:39	3	2017-10-23 16:49:39	2017-10-23 20:40:07	2017-10-24 11:46:59																																									4	4
025	Male	67	2017-10-23 15:50:16	16	2017-10-23 17:30:43	2017-10-23 19:47:44	2017-10-23 22:43:24	2017-10-24 06:50:28	2017-10-24 08:35:16	2017-10-24 11:14:11	2017-10-24 13:00:39	2017-10-24 17:25:41	2017-10-24 21:41:42	2017-10-25 08:05:40	2017-10-25 13:53:07	2017-10-25 23:10:30	2017-10-26 05:15:01	2017-10-26 09:10:35	2017-10-26 11:26:32	2017-10-26 13:01:44																												7	6
026	Male	57	2017-10-19 15:58:50	6	2017-10-19 17:54:57	2017-10-19 17:55:08	2017-10-19 21:05:24	2017-10-19 21:05:59	2017-10-20 08:22:40	2017-10-20 11:40:45																																						8	8
027	Female	59	2017-10-20 13:49:12	10	2017-10-20 14:08:45	2017-10-20 17:35:57	2017-10-20 17:36:10	2017-10-20 21:02:54	2017-10-20 21:32:59	2017-10-20 21:33:13	2017-10-21 07:13:28	2017-10-21 17:36:18	2017-10-21 19:43:39	2017-10-21 19:45:56																																		5	4
028	Male	56	2017-10-24 15:14:32	4	2017-10-24 16:33:09	2017-10-24 19:41:06	2017-10-25 06:38:39	2017-10-25 08:17:14																																								6	4
029	Female	32	2017-10-23 11:59:08	5	2017-10-23 17:36:06	2017-10-23 17:36:48	2017-10-23 18:27:12	2017-10-24 09:20:59	2017-10-24 16:47:26																																							4	4
030	Female	34	2017-10-24 17:04:17	5	2017-10-24 17:10:18	2017-10-24 20:32:03	2017-10-24 20:49:42	2017-10-25 07:56:22	2017-10-25 11:42:41																																							2	6
031	Male	27	2017-10-24 18:00:01	4	2017-10-24 20:49:23	2017-10-25 08:53:57	2017-10-25 08:54:35	2017-10-25 11:56:46																																								3	2
032	Male	34	2017-10-24 16:37:02	3	2017-10-24 17:57:52	2017-10-24 23:02:14	2017-10-25 08:49:21																																									4	2
033	Male	42	2017-10-27 16:00:57	5	2017-10-27 17:51:24	2017-10-27 21:11:06	2017-10-27 21:12:36	2017-10-28 06:34:13	2017-10-28 12:41:50																																							6	6
034	Male	68	2017-10-26 13:55:57	6	2017-10-26 14:27:49	2017-10-26 17:18:16	2017-10-26 17:29:42	2017-10-26 21:27:41	2017-10-27 05:54:38	2017-10-27 08:50:27																																						2	1
035	Male	29	2017-10-26 16:14:31	10	2017-10-26 17:57:37	2017-10-26 19:18:07	2017-10-26 20:53:53	2017-10-26 21:11:07	2017-10-26 21:11:58	2017-10-26 22:20:53	2017-10-27 02:40:26	2017-10-27 05:11:14	2017-10-27 08:17:58	2017-10-27 11:55:55																																		4	6
036	Male	50	2017-10-27 11:10:37	13	2017-10-27 12:46:09	2017-10-27 17:46:25	2017-10-27 22:32:42	2017-10-28 08:29:30	2017-10-28 12:40:37	2017-10-28 18:17:27	2017-10-28 20:48:24	2017-10-28 22:27:06	2017-10-29 08:40:58	2017-10-29 12:36:55	2017-10-29 17:35:30	2017-10-29 22:10:29	2017-10-30 08:07:13																															4	1
037	Female	52	2017-10-27 05:56:46	3	2017-10-27 06:58:04	2017-10-27 08:04:18	2017-10-27 17:58:05																																									2	3
038	Female	52	2017-10-27 16:34:57	5	2017-10-27 22:31:14	2017-10-28 08:31:41	2017-10-28 12:15:59	2017-10-28 12:31:27	2017-10-28 17:43:09																																							3	2
039	Female	68	2017-10-31 14:59:51	9	2017-10-31 17:20:49	2017-10-31 21:04:12	2017-11-01 13:28:48	2017-11-01 16:43:25	2017-11-01 16:43:37	2017-11-01 19:56:53	2017-11-01 19:57:14	2017-11-02 08:22:27	2017-11-02 10:24:48																																			3	3
040	Female	55	2017-11-01 15:48:07	10	2017-11-02 05:54:28	2017-11-02 08:32:26	2017-11-02 10:04:50	2017-11-02 11:04:52	2017-11-02 11:47:13	2017-11-02 17:35:45	2017-11-02 21:22:28	2017-11-03 06:40:01	2017-11-03 08:28:23	2017-11-03 08:29:22																																		3	3
041	Female	37	2017-11-01 17:23:36	1	2017-11-02 01:02:23																																											3
042	Male	49	2017-10-31 12:50:35	8	2017-10-31 13:55:55	2017-10-31 14:12:17	2017-10-31 16:34:37	2017-10-31 17:25:21	2017-10-31 21:25:30	2017-10-31 21:26:22	2017-11-01 08:01:52	2017-11-01 10:54:11																																				6	7
043	Male	39	2017-11-01 13:57:27	5	2017-11-01 21:31:04	2017-11-01 21:47:56	2017-11-02 05:21:40	2017-11-02 08:09:35	2017-11-02 08:57:28																																							2	2
044
045	Female	57	2017-11-06 15:59:21	8	2017-11-06 17:13:16	2017-11-06 21:27:27	2017-11-06 21:28:21	2017-11-06 21:29:35	2017-11-07 00:30:52	2017-11-07 07:07:22	2017-11-07 08:08:14	2017-11-07 08:11:43																																				8	4
046	Female	26	2017-11-03 05:50:18	3	2017-11-03 06:19:35	2017-11-03 08:14:59	2017-11-03 18:00:42																																									4	3
047	Female	57	2017-11-03 17:08:47	10	2017-11-03 21:00:10	2017-11-04 16:51:54	2017-11-04 16:52:09	2017-11-04 20:31:18	2017-11-05 06:06:31	2017-11-05 07:19:15	2017-11-05 14:49:21	2017-11-05 17:28:39	2017-11-05 17:29:07	2017-11-05 21:57:55																																		5	3
048	Female	25	2017-11-02 14:58:46	7	2017-11-02 17:26:21	2017-11-02 17:29:40	2017-11-03 08:22:37	2017-11-03 18:12:13	2017-11-04 08:37:19	2017-11-04 17:32:21	2017-11-04 17:32:34																																					4	4
049
050	Female	65	2017-11-02 11:43:03	19	2017-11-02 12:19:35	2017-11-02 20:53:12	2017-11-02 20:53:48	2017-11-02 20:53:48	2017-11-02 23:25:28	2017-11-03 05:28:48	2017-11-03 07:05:35	2017-11-03 07:29:15	2017-11-03 09:02:38	2017-11-03 12:12:21	2017-11-03 12:13:23	2017-11-03 18:03:45	2017-11-04 03:33:10	2017-11-04 07:55:40	2017-11-04 08:27:33	2017-11-04 14:37:43	2017-11-04 17:15:36	2017-11-04 18:49:08	2017-11-04 20:12:37																									3	2
051	Female	28	2017-11-06 15:12:56	4	2017-11-06 16:54:09	2017-11-06 17:09:39	2017-11-06 21:15:24	2017-11-07 17:02:29																																								4	6
052	Male	65	2017-11-06 19:39:32	3	2017-11-07 07:12:01	2017-11-07 08:29:27	2017-11-07 11:21:35																																									4	4
[truncated: 41 more columns]

## Sheet: Patient Interview (E)
				How did you like to report your pain with this app?	How much pain have you had after surgery?	I think the app is easy to use	With the app I can record my pain	I find it useful that the app notifies me to record my pain	How attractive did you find the look of the app overall?	How attractive did you find the use of color in the app?	How attractive did you find the fonts used in the app?	How attractive did you find the layout of the app?	How sufficient did you feel the content of the app was in enabling you to record your pain?	Would you like to call for a nurse with the app?	Do you think the in-app instruction movie is clear?	How do you like the in-application the pain intensity chart?	suggestions	unnecessary
				V1	V2	G1	G2	G3	A1	A2	A3	A4	I1	I2	I3	I4	O1	O2
Pt001				2	4	5	5	4	4	4	4	4	4	4	nvt	4
Pt002				1	3	5	5	5	4	5	5	5	5	5	5	5	the application is useful and clear	no, it is suitable for its purpose
Pt003				2	3	5	4	3	3	4	4	4	4	2	4	4	no, it is perfect	no
Pt004				2	1	4	4	3	3	3	3	3	4	3	4	3	the application is oke	no
Pt005				0	0	0	0	0	0	0	0	0	0	0	0	0	addition by researcher EvH: patient was feeling to ill to use the app
Pt006				2	3	4	4	4	3	3	4	5	3	3	0	5	no	no, must be as simple as possible, when being in al lot of pain you might forget to use it
Pt007				0	0	0	0	0	0	0	0	0	0	0	0	0	patient was feeling to ill to fill in the questionnaire
Pt008				3	3	4	4	3	3	4	4	4	5	5	0	3	no
Pt009				3	4	4	4	2	4	4	4	4	4	1	0	4	to be able to record nausea	to be able to contact the nurse
Pt010				3	3	4	4	4	3	4	3	3	3	1	0	3	to be able to record nausea
Pt011				2	2	5	5	4	4	4	4	4	5	5	5	5
Pt012				3	4	5	4	3	4	3	4	4	4	4	0	3
Pt013				3	3	5	5	4	4	4	4	5	5	4	0	4
Pt014				3	4	4	4	4	4	4	4	5	4	3	4	4	shortly after being anesthesized you might not be able to reach out for your smartphone (addition by researcher: the patient meant being too sedated)
Pt015				1	3	5	4	5	4	5	5	4	5	4	4	4	shortly after being anesthesiszed it is difficult to focus on recording pain with the app
Pt016				3	3	5	4	4	4	3	3	3	4	1	0	4	to be able to record pain while being discharged from hospital, to be able to differentiate between location and origine of pain, for example I was suffering from severe postoperative pain	unnecessary to call for the nurse with the app, it is easyier to use the bed bell. In addition, I think the pain chart was not useful. As a patient you know if your pain is less or worse, the pain chart might be useful for the healthcare professional
Pt017				2	4	4	4	5	4	4	4	4	5	3	3	4		no
Pt018				2	2	5	4	5	4	3	3	3	5	3	0	4	no, the application is fine to use and the notifications are useful	to be able to contact the nurse
Pt019				2	3	5	5	5	5	5	5	5	5	3	5	4	no	no
Pt020				2	5	5	4	4	4	4	4	4	4	5	0	4	no	no
Pt021				1	1	5	5	5	5	5	5	5	4	5	0	5	at first use it was not clear for me which pain score I selected, only later did I see that there was a bar around it	to call for a nurse in principe, there is already a button next to my bed for that purpose. On the otherhand it might be useful when using the application then it saves a doule action
Pt022				1	3	5	5	5	5	5	5	5	5	1	0	5	no, the application is very clear	the choice of recording pain in rest or during movement, the first day's in hospital you mainly lie still
Pt023				3	3	0	0	0	0	0	0	0	0	0	0	0	I did not use the application, for me it was a very tough surgical procedure, afterwards I felt sick and weak. Furthermore I was not in pain so I did not remember to use the application. I did not use my telephone much during addmision. In addition, seeing the applications notification to score pain did not motivate me to use it
Pt024				2	1	5	5	5	4	5	5	5	5	3	4	5	voor mij was hij goed	no
Pt025				3	3	5	5	3	4	4	4	4	4	4	0	5	no	no
Pt026				3	3	4	4	1	4	4	5	5	5	1	0	5
Pt027				3	3	4	4	4	4	4	4	4	4	1	0	4	to add a game to make the application more attractive (e.g. for children)
Pt028				3	4	5	5	4	4	3	4	4	5	5	0	5	no	no it is very userfriendly
Pt029				2	3	4	4	4	4	4	4	4	3	5	4	5	to add more information about the pain scale (e.g. severe, very severe and to be able to differentiate between different types of movement (e.g. turning in bed or taking a shower)	to call for the nurse, because it does not work. In case of emergancy you will use the button next to your bed, but during the recording of pain it might be useful
Pt030				2	4	5	5	5	4	3	4	4	5	4	0	4
Pt031				2	2	4	4	4	4	4	4	5	5	1	3	4
Pt032				2	4	5	4	5	4	5	4	5	5	5	0	4	give colours to the painscale smilies to indicate the severity of pain, the notification must be more polite. To be able to call for the nurse might be useful the nurse bell next to my bed was broken
Pt033	Samsung galaxy S8			0	0	0	0	0	0	0	0	0	0	0	0	0
Pt034				2	2	3	3	3	4	4	4	4	4	4	4	4
Pt035				2	3	4	4	5	4	4	4	3	4	5	0	3	add information about pain and which medication to use	no, it is simple to use
Pt036	Tablet android version 5,1 model K960			3	3	4	4	4	4	3	4	4	3	0	0	2	the pain chart must differentiate between rest and movement and the date and time stamps must be added. Give colour (highlighting) to the pain scale when you have chosen and recorded a certain pain score
Pt037				2	3	5	5	4	4	4	4	4	5	5	0	4	no improvements, the app is simple to use, keep it this way	no
Pt038				3	3	4	4	4	4	4	4	4	1	1	1	4	…well an app, calling the nurse with the bed bell is sufficient en regularly somebody is checking on you	I dont think the app is of added value
Pt039				2	3	5	5	5	5	5	5	5	5	5	0	5
Pt040				2	4	5	5	4	4	5	4	4	4	5	4	4
Pt041				2	3	4	4	4	4	4	4	4	4	5	4	4
Pt042				2	4	4	4	4	4	4	4	4	4	4	0	4
Pt043	Samsung galaxy S8 score 0 and 10 did not work			2	2	5	5	5	4	4	5	5	5	1	0	5	the app can only be used with your telephone in vertical position it does not turn horizontal when lying in bed	to be able to contact the nurse
Pt044																		drop out
Pt045				1	4	5	5	5	5	5	5	5	5	4	5	5
Pt046				3	3	4	4	4	5	5	5	5	5	5	5	5	no	no
Pt047				2	3	5	5	5	4	4	5	5	5	4	5	5	date and time stamp in the pain chart	no
Pt048				3	3	5	5	5	3	3	4	4	5	3	0	4	add an anatomical figure to indicate the location of your pain, to be able to record nausea	no
Pt049																		drop out
Pt050				2	4	5	5	5	4	4	5	4	5	3	4	4	I think it is a pity that you can not send a message to a healthcare professional	no
Pt051				3	3	5	5	5	4	4	5	5	5	5	5	5
Pt052				1	4	1	1	1	5	5	5	5	5	5	5	5	I like it this way	no

## Sheet: Stake Holder Interview (E)
	Interface	Navigation through the application	Pain questions	Pain Chart	Suggestions
Physician assistant	Composed and clear Screen layout not properly aligned Various font styles Omit faces scale BT		Clear and understandable questions . Adjust feedback to patients input eg. what action is taken?	Display pain scores at rest and during movement with separate lines. Add medication administration and medication use to the app	Patients pain scores are not related to clear feedback on actions taken by the healthcare professionals and the use of medication
Nurse acute pain service	The app looks appealing. Fine design	After filling in 'patient' name a popup appears with the announcement to wait. It was not clear what do because notthing happened. It would help to add a waiting table to see the progress of authentication	Patient should not be able to call for the acute pain service. This is a task for nurses or the ward doctor Patients and Nurses interpret painsocres differently. Pain score 6 is for most patients intermediate, bearable pain. However nurses interpret a painscore of 6 in patients as almost severe pain. In the app scores 0 and 10 are indicated with 'no pain' and 'worst pain inmiginable'. Why not ind…
Intern anesthesiology	Modern look Negative association with Facebook Activating and deactivating the 'pain at rest' and 'pain during movement' buttons must be possibele pressing the same button again. Now deactivating is done by pressing the opposite button. Screen grouping and proportion looks odd, especially the main screen	Screen navigation buttons at the botton of the screen are to small to read The pain scoring screen is the first screen but has no navigation bullet which indicates how many screens will follow. Scrolling backward in the app is difficult. Pressing on the edges of the screen throws you back to the begin screen to fill in your pain score with no scores and answers saved so you can start all over aga…	relevant, short and few (positive) questions It is possible to scroll foreward in the app without answering all questions. When by incidence not answering all questions it is not possible to conform en record pain. It is not possible to see the range of the scroller at a glance	Graphic needs to be adjusted, bigger, more detailed and informative, differrnetiation between rest and movement pain, time and date.
Anesthesiologist / pain	Clear appearance	navigating through the app is easy en quick	Is the nurse or APS informed in EPD when the patient records pain. Are you afraid that patients will manipulate their pain scores for better care?	the usefulness of the graphic for patients is questionable. For nurses and docter it showes a more detailled course of the pian Graphic shows no insight in the treatment of pain so add manication administration	multilingualism? Adjust the graphic with medication administration, advise and information but perhaps the focus during admission is too much on pain. With the combination pain scores en medication administration you provide patients with more detailed information
Intern anesthesiology	Interface is handy and clear Slider must be bigger	Easy to understand	Reformulate the last question, contact verpleegkundige, this question is also not in line with the other questions. No pain, must be bearable and no adjustment of medication is not requierd. Being in a lot of pain wich is unbearable automaticly must alarm the nurse More detailed feedback agt the end of the recording. What may the patient expect afther their pain recording	The graphic scale is too big Axis are unclear add date and time per recording No differentiation between in the degree of pain and rest and movement add medication administration .	Broader slider so its clear to see more of the scale (4 or 5 faces).
Software Engineer	app looks appealing, use of collors and fonds is appropriate, design suits the purpose of the app, userfriendly, smiple amnd quick	Navigation is easy.het navigeren gaat gemakkelijk en is goed in gebruik. Alleen de knop hoe werkt het, hier is een optie voor de zoekbalk en die is niet recht	Questions are short and clear. Highlight the scroler and faces scale. Why not rest and movement now you have to choose one of both	Graphic is clear, maybe add mean scores of all patients	Nothing to add, unnecessary to ask patients futher questions when the score 0. The how it works section is nor properly aligned.
Member patientcouncil	The app looks userfriendly, neutural no disturbing colorsde app. Fonds are appropriate, clear presentation	Navigating is easy, slider is nog clear seems if you have to push the slider to confimr pain intensity but that is not the case. The scale of te slider is not clear enough	Questions are clear. Rest and movement is a separate question apart from pain intensity	Garaphic is not clear must ber more detailed, add date and time, add normal references (mean scores of other patients). Garphic could be informative in caes of readmission. In case of onley a single admission it s usfulens is questionable	Slider need some clearification, bigger, highlighting the chosen painintensity score. When a patient records 0 no other questions, the question rest and movement must be asked separately and not togheter with pain intensity
Member patientcouncil	Collors are appropriate, OLVG look and feel, buttons rest and movement are different size	navigating easy	 Is your pain bearable? no is not an option because when it is not bearable patients are not able to recerd their pain. It is possible that patients exaggerate their pain because they want to be taken seriously  Faces scale is difficult to understand because of minimal differences between the different stages of pain  question 'do you need extra analgesia': addimmediately Feedback pain score i…	Graphic is not clear, axis must be adjusted Course of the pain is nont clear In 3D?? Mean score of other patiens must be added with on of function. Be aware of negative (nocebo) effect of adding mean scores	When pain is 0 do not ask patient to fill out the other questions. App must be available in more languages. Pain often accompanies anxiety perhaps add anxiety questions to the app
Anesthesiologist / pain	app looks appealing, OLVG look and feel, proffessional design	navigating through the app almost automatically	Slider/scroller is clear. Pain questions are clear. Feedback is sufficient, but feedback could be better and adjusted to the patients score	The function of graphic is questionable what is the added value for patients, they might be to foccused on their pain. Adding mean scores from other patients is a bad idea because: focus on their pain, pain is a unique and individual experience, placebo but also nocebe effect
Nurse acute pain service	appealing, simple and easy to use, colors used provide a calm appearance	easy	Cleur and understanding questions. Better differentiation between pain at rest and during movement de slider, perhaps in separate questions, Slider/scrolle is sufficient, maybe default o 5, the scale of the slider is not clear at a glance. Important to recognize for healthcare professionals, no extra analgesia but unbearable pain. in-app feedback disappears to fast	the graphic/chart is useful. Must be more informative, adjust the, better differtiation between pain at rest and during movement. Adding mean scores of other patients seems not a good idea, pain is an individual experience better not influenced by others	ws
Anesthesiologist / pain	application looks appealing and easy to use		Maby change the term bearable into acceptable, being able to contact the nurse with the app might be a good idea, change extra analgesia into should something be done about your pain	X axis is not clear. In-app comparison with other patients is not approriated	Adjust the scale of the graphic to one hour, this app is the future. Extra analgesia suggest the administration medication. Maybe a more neutral question is better, sohould something be done about your pain. Marking or highlightning the slider when a pain intensity is chosen
Anesthesiologist / pain	appealing, userfriendly design, navigating is easy	Clear questions, maybe restructure some of the questions, are you in pain, more empathetic feedback, slider maybe unclear for the older patient	Possible not suitable for patients, adding mean scores of other patients may result could positively or negatively influence the patient, painscores of different paptients with different procedures are not comparable		To make the application more attractive you could give it een more personal charachter: name of the patient in the app??
